# Supplementary material for: Treatment and risk of relapse in GCA in Western Norway 2013–2020: a retrospective cohort study
Source: Rheumatol Adv Pract. 2025 Sep 20;9(4):rkaf109. doi: 10.1093/rap/rkaf109 (PMC12560782; doi:10.1093/rap/rkaf109)
Supplement: rkaf109_Supplementary_Data [file rkaf109_supplementary_data.zip]

Archive with 8 entries (8 files):
- 25-061 Supplementary Table S1.xlsx
- 25-061 Supplementary Table S2.xlsx
- 25-061 Supplementary Table S3.xlsx
- 25-061 Supplementary Table S4.xlsx
- 25-061 Supplementary Table S5.xlsx
- 25-061 Supplementary Table S6.xlsx
- 25-061 Supplementary Table S7.xlsx
- 25-061_Supplementary_Figure_S1.docx
