# Supplementary material for: Treatment and risk of relapse in GCA in Western Norway 2013–2020: a retrospective cohort study
Source: Rheumatol Adv Pract. 2025 Sep 20;9(4):rkaf109. doi: 10.1093/rap/rkaf109 (PMC12560782; doi:10.1093/rap/rkaf109)
Supplement: rkaf109_Supplementary_Data [file rkaf109_supplementary_data.zip › 25-061 Supplementary Table S1.xlsx]

## Sheet: sheet 1
Supplementary Table S1
Glucocorticoid discontinuation
	Univariable model	Univariate	Full multivariable model	Full	Final multivariable model	Final
Characteristic	HR (95% CI)	p-value	HR (95% CI)	p-value	HR (95% CI)	p-value
Age at diagnosis	1.00 (0.97 to 1.03)	0.86	0.99 (0.95 to 1.02)	0.5	0.99 (0.95 to 1.02)	0.49
Male sex	1.16 (0.67 to 2.02)	0.59	1.04 (0.60 to 1.81)	0.89	1.03 (0.59 to 1.79)	0.92
Phenotype		0.067		0.037		0.04
Cranial	—		—		—
Non-cranial	0.79 (0.41 to 1.52)		0.70 (0.34 to 1.43)		0.71 (0.35 to 1.46)
Mixed	0.54 (0.21 to 1.38)		0.53 (0.21 to 1.37)		0.53 (0.21 to 1.36)
Unclassifiable	0.32 (0.11 to 0.90)		0.27 (0.09 to 0.79)		0.28 (0.10 to 0.80)
Initial oral glucocorticoid dose	0.98 (0.96 to 1.00)	0.077	0.98 (0.96 to 1.00)	0.061	0.98 (0.96 to 1.00)	0.043
Administration of intravenous glucocorticoids	0.70 (0.25 to 1.94)	0.48	0.74 (0.26 to 2.08)	0.55
HR = Hazard Ratio, CI = Confidence Interval	HR = Hazard Ratio, CI = Confidence Interval	HR = Hazard Ratio, CI = Confidence Interval	HR = Hazard Ratio, CI = Confidence Interval	HR = Hazard Ratio, CI = Confidence Interval	HR = Hazard Ratio, CI = Confidence Interval	HR = Hazard Ratio, CI = Confidence Interval
