# Supplementary material for: Treatment and risk of relapse in GCA in Western Norway 2013–2020: a retrospective cohort study
Source: Rheumatol Adv Pract. 2025 Sep 20;9(4):rkaf109. doi: 10.1093/rap/rkaf109 (PMC12560782; doi:10.1093/rap/rkaf109)
Supplement: rkaf109_Supplementary_Data [file rkaf109_supplementary_data.zip › 25-061 Supplementary Table S4.xlsx]

## Sheet: sheet 1
Supplementary Table S4
Predictor model of initial oral glucocorticoid dose
	Univariable model	Univariable model		Full multivariable model	Full multivariable model		Final multivariable model	Final multivariable model
Characteristic	Beta (95% CI)	p-value		Beta (95% CI)	p-value		Beta (95% CI)	p-value
Age at diagnosis	0.07 (-0.12 to 0.26)	0.48		-0.10 (-0.32 to 0.13)	0.4		-0.06 (-0.26 to 0.14)	0.55
Male sex	-0.16 (-3.8 to 3.5)	0.93		0.17 (-3.9 to 4.2)	0.93		-1.6 (-5.3 to 2.2)	0.41
Localized headache	-2.3 (-6.4 to 1.8)	0.26		-2.8 (-7.6 to 1.9)	0.24
Scalp tenderness	-4.3 (-7.7 to -0.88)	0.014		-2.8 (-6.6 to 0.92)	0.14		-4.4 (-7.8 to -0.98)	0.012
Visual disturbances incl. blindness	13 (9.7 to 16)	<0.001		11 (7.6 to 15)	<0.001		12 (7.9 to 16)	<0.001
Polymyalgia rheumatica	-2.6 (-6.3 to 1.1)	0.17		-0.36 (-5.2 to 4.4)	0.88
Morning stiffness in shoulders or neck	-2.6 (-6.3 to 1.1)	0.17		-0.86 (-5.5 to 3.8)	0.72
Constitutional symptoms	-2.5 (-6.2 to 1.1)	0.17		-3.2 (-7.4 to 1.1)	0.15
Jaw claudication	0.33 (-3.0 to 3.7)	0.85		-0.78 (-4.5 to 2.9)	0.68
Limb claudication	0.01 (-8.3 to 8.3)	>0.99		-4.6 (-14 to 5.2)	0.36
Tenderness over temporal artery	-1.7 (-5.0 to 1.7)	0.33		-1.7 (-5.7 to 2.3)	0.41
Tenderness over other artery	9.1 (-18 to 36)	0.51
Reduced pulse in temporal artery	3.6 (-0.17 to 7.4)	0.061		3.4 (-0.67 to 7.4)	0.1		2.5 (-1.3 to 6.3)	0.19
Reduced pulse in other site	4.2 (-5.4 to 14)	0.39		4.3 (-5.7 to 14)	0.4
Vascular bruit	2.5 (-6.6 to 12)	0.59		-3.5 (-18 to 11)	0.65
Positive temporal artery biopsy	4.5 (0.72 to 8.3)	0.02		4.7 (0.22 to 9.1)	0.041		4.9 (0.82 to 9.0)	0.019
Large vessel involvement	-1.2 (-5.2 to 2.9)	0.57		3.5 (-2.4 to 9.5)	0.25		4.0 (-1.1 to 9.1)	0.13
Erythrocyte sedimentation rate	0.01 (-0.05 to 0.07)	0.79		0.00 (-0.09 to 0.09)	0.96		0.03 (-0.04 to 0.10)	0.35
C-reactive protein	-0.01 (-0.04 to 0.02)	0.48		-0.02 (-0.05 to 0.02)	0.33		-0.02 (-0.05 to 0.01)	0.25
Hemoglobin	-0.52 (-1.7 to 0.65)	0.38		-0.77 (-2.3 to 0.78)	0.33
Platelet count	0.01 (-0.01 to 0.02)	0.24		0.01 (0.00 to 0.03)	0.14
Time from first symptom to diagnosis	-0.02 (-0.04 to 0.00)	0.077		-0.01 (-0.04 to 0.01)	0.28		-0.01 (-0.03 to 0.01)	0.36
Administration of intravenous glucocorticoids	9.8 (3.8 to 16)	0.001		2.9 (-3.7 to 9.5)	0.39		3.3 (-2.9 to 9.4)	0.3
Beta = Linear regression coefficient, CI = Confidence Interval	CI = Confidence Interval	CI = Confidence Interval		CI = Confidence Interval	CI = Confidence Interval		CI = Confidence Interval	CI = Confidence Interval
