# Supplementary material for: Treatment and risk of relapse in GCA in Western Norway 2013–2020: a retrospective cohort study
Source: Rheumatol Adv Pract. 2025 Sep 20;9(4):rkaf109. doi: 10.1093/rap/rkaf109 (PMC12560782; doi:10.1093/rap/rkaf109)
Supplement: rkaf109_Supplementary_Data [file rkaf109_supplementary_data.zip › 25-061 Supplementary Table S6.xlsx]

## Sheet: sheet 1
Supplementary Table S6
Predictor model of initial oral glucocorticoid dose, including phenotype
	Univariable model	Univariable model		Full multivariable model	Full multivariable model		Final multivariable model	Final multivariable model
Characteristic	Beta (95% CI)	p-value		Beta (95% CI)	p-value		Beta (95% CI)	p-value
Phenotype		0.46			0.84			0.71
Cranial	—			—			—
Non-cranial	-2.6 (-7.5 to 2.2)			-0.87 (-6.8 to 5.1)			-0.20 (-5.4 to 5.0)
Mixed	-0.32 (-6.7 to 6.1)			2.1 (-5.2 to 9.4)			2.5 (-4.2 to 9.3)
Unclassifiable	-3.4 (-8.3 to 1.5)			-1.4 (-6.3 to 3.6)			-1.9 (-6.6 to 2.7)
Age at diagnosis	0.07 (-0.12 to 0.26)	0.48		-0.07 (-0.28 to 0.15)	0.55		-0.04 (-0.23 to 0.16)	0.72
Male sex	-0.16 (-3.8 to 3.5)	0.93		0.96 (-3.0 to 4.9)	0.64		-0.77 (-4.4 to 2.9)	0.68
Localized headache	-2.3 (-6.4 to 1.8)	0.26		-2.1 (-6.7 to 2.5)	0.36
Scalp tenderness	-4.3 (-7.7 to -0.88)	0.014		-2.9 (-6.6 to 0.91)	0.14		-4.3 (-7.7 to -0.90)	0.013
Visual disturbances incl. blindness	13 (9.7 to 16)	<0.001		12 (7.7 to 15)	<0.001		12 (8.1 to 16)	<0.001
Polymyalgia rheumatica	-2.6 (-6.3 to 1.1)	0.17		-0.09 (-4.8 to 4.7)	0.97
Morning stiffness in shoulders or neck	-2.6 (-6.3 to 1.1)	0.17		-1.2 (-5.8 to 3.4)	0.61
Constitutional symptoms	-2.5 (-6.2 to 1.1)	0.17		-2.6 (-6.8 to 1.6)	0.23
Jaw claudication	0.33 (-3.0 to 3.7)	0.85		0.27 (-3.4 to 4.0)	0.89
Limb claudication	0.01 (-8.3 to 8.3)	>0.99		-2.1 (-11 to 7.3)	0.66
Tenderness over temporal artery	-1.7 (-5.0 to 1.7)	0.33		-1.8 (-5.8 to 2.2)	0.38
Tenderness over other artery	9.1 (-18 to 36)	0.51
Reduced pulse in temporal artery	3.6 (-0.17 to 7.4)	0.061		3.8 (-0.30 to 7.9)	0.069		2.9 (-0.97 to 6.7)	0.14
Reduced pulse in other site	4.2 (-5.4 to 14)	0.39		6.5 (-2.8 to 16)	0.17
Vascular bruit	2.5 (-6.6 to 12)	0.59
Erythrocyte sedimentation rate	0.01 (-0.05 to 0.07)	0.79		0.00 (-0.09 to 0.08)	0.92		0.03 (-0.04 to 0.09)	0.46
C-reactive protein	-0.01 (-0.04 to 0.02)	0.48		-0.01 (-0.05 to 0.02)	0.41		-0.02 (-0.05 to 0.02)	0.31
Hemoglobin	-0.52 (-1.7 to 0.65)	0.38		-0.54 (-2.1 to 0.98)	0.48
Platelet count	0.01 (-0.01 to 0.02)	0.24		0.01 (-0.01 to 0.03)	0.2
Time from first symptom to diagnosis	-0.02 (-0.04 to 0.00)	0.077		-0.01 (-0.04 to 0.01)	0.3		-0.01 (-0.03 to 0.01)	0.36
Administration of intravenous glucocorticoids	9.8 (3.8 to 16)	0.001		3.5 (-2.9 to 9.9)	0.28		3.8 (-2.3 to 9.8)	0.22
The variables 'tenderness in other artery' and 'vascular bruit' were removed from the multivariable models due to convergence issues. Beta = Linear regression coefficient, CI = Confidence Interval	The variables 'tenderness in other artery' and 'vascular bruit' were removed due to convergence issues.	The variables 'tenderness in other artery' and 'vascular bruit' were removed due to convergence issues.		The variables 'tenderness in other artery' and 'vascular bruit' were removed due to convergence issues.	The variables 'tenderness in other artery' and 'vascular bruit' were removed due to convergence issues.		The variables 'tenderness in other artery' and 'vascular bruit' were removed due to convergence issues.	The variables 'tenderness in other artery' and 'vascular bruit' were removed due to convergence issues.
	CI = Confidence Interval	CI = Confidence Interval		CI = Confidence Interval	CI = Confidence Interval		CI = Confidence Interval	CI = Confidence Interval
