# Supplementary material for: Treatment and risk of relapse in GCA in Western Norway 2013–2020: a retrospective cohort study
Source: Rheumatol Adv Pract. 2025 Sep 20;9(4):rkaf109. doi: 10.1093/rap/rkaf109 (PMC12560782; doi:10.1093/rap/rkaf109)
Supplement: rkaf109_Supplementary_Data [file rkaf109_supplementary_data.zip › 25-061 Supplementary Table S7.xlsx]

## Sheet: sheet 1
Supplementary Table S7
Predictor model for administration of intravenous glucocorticoids, including phenotype
	Univariable model	Univariate model		Full multivariable model	Full model		Final multivariable model	Final model
Characteristic	OR (95% CI)	p-value		OR (95% CI)	p-value		OR (95% CI)	p-value
Phenotype		0.28			0.52			0.13
Cranial	—			—			—
Non-cranial	0.52 (0.08 to 1.95)			0.89 (0.05 to 9.79)			1.15 (0.10 to 8.63)
Mixed	1.69 (0.37 to 5.81)			2.64 (0.22 to 26.3)			5.04 (0.76 to 32.6)
Unclassifiable	0.27 (0.01 to 1.38)			0.29 (0.01 to 2.19)			0.24 (0.01 to 1.64)
Age at diagnosis	1.00 (0.95 to 1.05)	0.94		0.97 (0.90 to 1.05)	0.5		0.96 (0.90 to 1.03)	0.3
Male sex	1.20 (0.44 to 3.01)	0.71		1.16 (0.28 to 4.56)	0.83		0.90 (0.26 to 2.84)	0.86
Localized headache	0.53 (0.21 to 1.46)	0.21		0.20 (0.04 to 0.88)	0.04		0.37 (0.11 to 1.26)	0.11
Scalp tenderness	0.95 (0.36 to 2.34)	0.91		1.56 (0.34 to 7.17)	0.56
Visual disturbances incl. blindness	6.94 (2.69 to 20.2)	<0.001		15.6 (4.12 to 81.1)	<0.001		16.3 (4.74 to 74.0)	<0.001
Polymyalgia rheumatica	0.78 (0.25 to 2.08)	0.63		0.67 (0.10 to 3.48)	0.65
Morning stiffness in shoulders or neck	0.54 (0.15 to 1.52)	0.26		0.45 (0.07 to 2.30)	0.37
Constitutional symptoms	0.45 (0.18 to 1.13)	0.088		0.33 (0.08 to 1.28)	0.11		0.29 (0.08 to 0.96)	0.043
Jaw claudication	1.26 (0.51 to 3.14)	0.61		2.10 (0.52 to 9.51)	0.31
Limb claudication	2.63 (0.38 to 11.2)	0.28		3.60 (0.23 to 37.3)	0.31
Tenderness over temporal artery	1.64 (0.67 to 4.16)	0.28		1.25 (0.29 to 5.81)	0.76
Reduced pulse in temporal artery	2.28 (0.89 to 5.65)	0.085		2.38 (0.59 to 9.48)	0.21		2.72 (0.81 to 9.07)	0.1
Reduced pulse in other site	1.62 (0.08 to 9.78)	0.68		1.96 (0.07 to 24.2)	0.63
Vascular bruit	1.41 (0.07 to 8.28)	0.76
Erythrocyte sedimentation rate	1.00 (0.99 to 1.02)	0.93		1.00 (0.97 to 1.04)	0.97		1.00 (0.98 to 1.03)	0.7
C-reactive protein	1.00 (1.00 to 1.01)	0.38		1.01 (1.00 to 1.02)	0.078		1.01 (1.00 to 1.02)	0.038
Hemoglobin	0.91 (0.66 to 1.25)	0.56		0.82 (0.47 to 1.40)	0.47
Platelet count	1.00 (0.99 to 1.00)	0.11		0.99 (0.99 to 1.00)	0.019		0.99 (0.99 to 1.00)	0.011
Time from first symptom to diagnosis	1.00 (1.00 to 1.00)	0.56		1.00 (1.00 to 1.01)	0.18
The variable 'tenderness in other artery' was removed from the analysis due to convergence issues. The variable 'vascular bruit' was removed from the multivariable models due to convergence issues. OR = Odds Ratio, CI = Confidence Interval	The variables 'tenderness in other artery' and 'vascular bruit' were removed due to convergence issues.	The variables 'tenderness in other artery' and 'vascular bruit' were removed due to convergence issues.		The variables 'tenderness in other artery' and 'vascular bruit' were removed due to convergence issues.	The variables 'tenderness in other artery' and 'vascular bruit' were removed due to convergence issues.		The variables 'tenderness in other artery' and 'vascular bruit' were removed due to convergence issues.	The variables 'tenderness in other artery' and 'vascular bruit' were removed due to convergence issues.
	OR = Odds Ratio, CI = Confidence Interval	OR = Odds Ratio, CI = Confidence Interval		OR = Odds Ratio, CI = Confidence Interval	OR = Odds Ratio, CI = Confidence Interval		OR = Odds Ratio, CI = Confidence Interval	OR = Odds Ratio, CI = Confidence Interval
